# Supplementary material for: Mapping of fire blight resistance in Malus ×robusta 5 flowers following artificial inoculation
Source: BMC Plant Biol. 2019 Dec 2;19:532. doi: 10.1186/s12870-019-2154-7 (PMC6889339; doi:10.1186/s12870-019-2154-7)
Supplement: Supplementary file 4 — Additional file 4: Table S1. Number of inoculated flower clusters per genotype, year and scoring results. [file 12870_2019_2154_MOESM4_ESM.xlsx]

## Sheet: Table 1
Genotype	Number of flower clusters inoculated in							Mean disease incidence	Number of flower clusters with symptoms of scoring classes							Highest scoring class observed	Lowest scoring class observed
	total	2011	2012	2013	2015	2016	2017		B0	B1	B2	B3	B4	B5	B6
		trees planted on M9			trees planted on B9
B001	95	10	11	13	44	NA	17	0.0421053	93	0	2	0	0	0	0	2	0
B002	40	5	11	NA	10	1	13	1.1	24	0	4	12	0	0	0	3	0
B003	74	12	16	16	20	NA	10	0	74	0	0	0	0	0	0	0	0
B004	39	NA	10	10	13	NA	6	0	39	0	0	0	0	0	0	0	0
B006	50	10	14	NA	13	NA	13	0.06	49	0	0	1	0	0	0	3	0
B007	56	2	20	NA	17	NA	17	2.55357	18	0	8	14	0	11	5	6	0
B008	37	1	14	22	NA	NA	NA	0	37	0	0	0	0	0	0	0	0
B009	13	13	NA	NA	NA	NA	NA	2.38462	6	0	2	1	0	0	4	6	0
B010	45	11	29	NA	5	NA	NA	1.77778	17	0	14	9	0	5	0	5	0
B012	10	NA	10	NA	NA	NA	NA	2.1	3	0	3	3	0	0	1	6	0
B013	33	NA	10	17	6	NA	NA	0.545455	27	0	1	4	1	0	0	4	0
B014	50	10	12	28	NA	NA	NA	0.9	34	3	8	1	0	1	3	6	0
B015	23	NA	NA	NA	13	NA	10	0.0869565	22	0	1	0	0	0	0	2	0
B016	81	10	13	17	27	1	13	1.96296	30	0	14	28	2	3	4	6	0
B017	57	5	16	NA	16	3	17	0.0350877	56	0	1	0	0	0	0	2	0
B018	80	9	20	25	11	NA	15	2.0375	31	2	14	18	1	9	5	6	0
B019	49	NA	NA	NA	35	NA	14	2.55102	12	0	2	27	0	8	0	5	0
B020	32	NA	NA	NA	16	NA	16	0.25	28	0	4	0	0	0	0	2	0
B021	50	13	14	NA	13	NA	10	2.94	10	0	6	20	3	3	8	6	0
B022	76	13	14	17	17	NA	15	0.144737	70	1	5	0	0	0	0	2	0
B023	70	11	12	20	12	NA	15	0.0714286	67	1	2	0	0	0	0	2	0
B024	82	15	10	28	14	1	14	3.20732	10	0	26	20	0	5	21	6	0
B025	66	NA	NA	NA	47	NA	19	0.333333	58	0	2	6	0	0	0	3	0
B026	99	8	19	20	35	2	15	0.141414	92	0	7	0	0	0	0	2	0
B027	66	8	10	18	12	3	15	0	66	0	0	0	0	0	0	0	0
B028	89	9	19	16	30	NA	15	0.0449438	87	0	2	0	0	0	0	2	0
B029	32	NA	NA	NA	16	NA	16	1.6875	14	0	3	12	3	0	0	4	0
B030	44	NA	10	NA	19	NA	15	0.0454545	43	0	1	0	0	0	0	2	0
B031	75	5	10	31	17	NA	12	0.506667	62	0	7	3	0	3	0	5	0
B314	44	3	22	19	NA	NA	NA	0	44	0	0	0	0	0	0	0	0
B032	105	2	20	32	35	NA	16	0.780952	68	0	31	5	0	1	0	5	0
B033	102	14	19	22	35	NA	12	0.0196078	101	0	1	0	0	0	0	2	0
B034	34	1	10	NA	13	NA	10	0.705882	27	0	1	3	2	1	0	5	0
B035	92	13	18	24	6	14	17	0.0652174	90	0	0	2	0	0	0	3	0
B036	42	1	15	NA	13	1	12	2.54762	5	0	17	10	8	1	1	6	0
B037	55	NA	20	NA	22	NA	13	3.6	3	0	5	27	4	5	11	6	0
B038	84	14	18	34	7	NA	11	1.33333	55	1	7	8	2	1	10	6	0
B039	98	12	13	24	36	NA	13	1.79592	40	0	25	18	6	6	3	6	0
B040	70	9	5	11	33	NA	12	2.71429	12	0	11	35	1	7	4	6	0
B041	4	NA	NA	NA	2	2	NA	3	0	0	0	4	0	0	0	3	3
B042	78	5	20	14	24	NA	15	2.85897	7	0	24	33	3	2	9	6	0
B043	43	NA	11	NA	14	8	10	0.465116	35	0	4	4	0	0	0	3	0
B044	72	8	20	NA	26	NA	18	1.90278	22	0	22	24	0	3	1	6	0
B045	44	12	17	15	NA	NA	NA	0.0454545	43	0	1	0	0	0	0	2	0
B046	34	NA	NA	NA	21	1	12	2.29412	3	0	19	8	4	0	0	4	0
B047	87	17	17	NA	29	10	14	1.41379	43	0	13	27	4	0	0	4	0
B048	55	1	17	NA	20	NA	17	1.58182	21	0	16	17	1	0	0	4	0
B049	63	2	10	21	13	NA	17	1.77778	16	0	29	18	0	0	0	3	0
B050	36	NA	NA	NA	21	3	12	0.638889	26	0	7	3	0	0	0	3	0
B052	60	8	10	20	9	1	12	0.0333333	58	2	0	0	0	0	0	1	0
B053	70	1	11	30	12	NA	16	0.142857	65	1	3	1	0	0	0	3	0
B054	59	9	14	NA	17	NA	19	0.0338983	58	0	1	0	0	0	0	2	0
B055	27	NA	NA	NA	10	NA	17	2.96296	3	0	8	9	0	5	2	6	0
B056	43	11	10	NA	10	NA	12	0.581395	31	0	11	1	0	0	0	3	0
B057	44	NA	15	16	1	4	8	0.204545	40	2	1	0	0	1	0	5	0
B058	71	2	12	24	20	3	10	0.0422535	69	1	1	0	0	0	0	2	0
B060	58	1	15	24	11	NA	7	1.60345	22	1	24	7	0	1	3	6	0
B061	28	10	18	NA	NA	NA	NA	2.85714	0	0	12	12	1	2	1	6	2
B063	44	NA	9	NA	13	11	11	2.90909	7	0	8	19	1	3	6	6	0
B064	47	11	18	NA	11	NA	7	0.93617	32	0	8	4	1	0	2	6	0
B065	46	NA	15	NA	21	NA	10	3.1087	8	0	6	17	4	2	9	6	0
B067	57	11	NA	NA	27	NA	19	1.73684	26	0	11	11	2	6	1	6	0
B068	71	16	19	NA	17	6	13	2.46479	19	0	13	23	2	12	2	6	0
B069	25	2	23	NA	NA	NA	NA	0.36	22	0	2	0	0	1	0	5	0
B071	47	11	25	11	NA	NA	NA	0.148936	45	0	1	0	0	1	0	5	0
B072	74	9	10	11	14	8	22	0.027027	73	0	1	0	0	0	0	2	0
B073	32	12	NA	NA	14	6	NA	2.59375	10	0	2	10	1	9	0	5	0
B074	77	2	20	30	9	NA	16	1.98701	30	0	11	27	0	4	5	6	0
B075	46	NA	20	NA	14	NA	12	0.347826	39	0	5	2	0	0	0	3	0
B076	73	NA	10	44	7	2	10	0.287671	62	2	8	1	0	0	0	3	0
B077	42	3	NA	NA	19	NA	20	3.47619	0	0	1	29	7	1	4	6	2
B078	52	4	19	NA	12	1	16	0.211538	48	0	1	3	0	0	0	3	0
B079	16	NA	14	NA	1	NA	1	0.625	11	0	5	0	0	0	0	2	0
B080	89	10	23	NA	27	1	28	1.77528	42	0	16	11	8	11	1	6	0
B081	66	1	20	10	16	NA	19	0.0757576	64	0	1	1	0	0	0	3	0
B082	21	NA	2	NA	1	16	2	3.28571	1	0	1	13	2	4	0	5	0
B083	57	3	16	NA	10	8	20	0	57	0	0	0	0	0	0	0	0
B084	53	7	10	NA	13	7	16	2.11321	17	0	14	13	3	3	3	6	0
B085	25	NA	NA	NA	11	NA	14	0	25	0	0	0	0	0	0	0	0
B086	71	6	19	16	12	7	11	2.39437	13	0	20	29	4	3	2	6	0
B087	89	NA	20	20	15	15	19	0.235955	79	0	9	1	0	0	0	3	0
B088	22	NA	NA	NA	13	2	7	1.40909	10	0	7	4	0	1	0	5	0
B089	60	NA	20	13	13	3	11	1.18333	32	1	16	9	0	1	1	6	0
B090	77	10	17	20	16	1	13	0.376623	63	0	13	1	0	0	0	3	0
B091	5	NA	NA	2	NA	1	2	1	3	0	1	1	0	0	0	3	0
B093	31	NA	NA	NA	15	NA	16	0.193548	28	0	3	0	0	0	0	2	0
B094	36	NA	NA	NA	17	2	17	2.77778	4	0	6	18	6	2	0	5	0
B095	86	12	19	29	14	2	10	0.523256	64	0	21	1	0	0	0	3	0
B096	44	9	NA	NA	17	5	13	2.06818	10	0	22	7	0	4	1	6	0
B097	61	9	21	NA	15	NA	16	2.63934	16	0	13	13	4	10	5	6	0
B098	65	8	9	10	15	11	12	2.89231	15	0	8	22	5	4	11	6	0
B099	65	12	10	14	18	NA	11	0.0461538	64	0	0	1	0	0	0	3	0
B100	16	NA	NA	NA	10	NA	6	1.4375	8	0	1	7	0	0	0	3	0
B101	61	5	11	9	11	8	17	0	61	0	0	0	0	0	0	0	0
B102	71	10	18	NA	17	11	15	0.028169	70	0	1	0	0	0	0	2	0
B103	56	10	16	NA	7	12	11	0.160714	52	0	3	1	0	0	0	3	0
B104	43	NA	15	11	7	NA	10	0.209302	40	0	1	1	1	0	0	4	0
B105	47	11	16	20	NA	NA	NA	0.0425532	46	0	1	0	0	0	0	2	0
B106	31	NA	NA	NA	16	NA	15	0.548387	26	0	1	1	3	0	0	4	0
B107	27	NA	NA	NA	13	NA	14	0.37037	22	0	5	0	0	0	0	2	0
B108	58	9	20	NA	18	NA	11	0.275862	51	0	5	2	0	0	0	3	0
B109	53	11	NA	NA	22	4	16	2.22642	14	0	6	29	1	3	0	5	0
B110	43	NA	12	NA	14	1	16	1	29	0	4	7	1	2	0	5	0
B111	107	7	18	37	36	4	5	0.242991	95	1	9	1	1	0	0	4	0
B112	44	11	13	NA	12	NA	8	0.136364	41	0	3	0	0	0	0	2	0
B113	73	3	11	32	11	NA	16	0.520548	57	0	10	6	0	0	0	3	0
B114	47	NA	14	NA	12	15	6	1.76596	18	0	5	23	1	0	0	4	0
B115	80	3	17	21	14	14	11	0	80	0	0	0	0	0	0	0	0
B116	84	NA	18	27	12	12	15	0.130952	78	1	5	0	0	0	0	2	0
B117	24	NA	NA	NA	13	NA	11	3.75	2	0	5	6	0	4	7	6	0
B118	107	9	13	20	54	NA	11	0.121495	101	0	5	1	0	0	0	3	0
B119	63	10	11	NA	20	9	13	0.111111	60	0	2	1	0	0	0	3	0
B120	52	11	9	NA	NA	16	16	1.67308	23	0	10	13	2	4	0	5	0
B122	51	NA	30	NA	15	NA	6	2.54902	12	0	11	15	5	5	3	6	0
B123	58	10	12	NA	22	NA	14	0.275862	51	0	5	2	0	0	0	3	0
B124	59	9	22	NA	13	NA	15	1.67797	29	0	9	13	1	4	3	6	0
B125	93	10	19	29	18	NA	17	0	93	0	0	0	0	0	0	0	0
B126	23	NA	NA	NA	12	1	10	0.130435	21	1	1	0	0	0	0	2	0
B127	24	NA	NA	NA	12	NA	12	3.16667	5	0	1	10	1	2	5	6	0
B128	45	NA	10	9	17	NA	9	0.0444444	44	0	1	0	0	0	0	2	0
B129	81	12	15	12	14	14	14	0.197531	73	0	8	0	0	0	0	2	0
B130	48	NA	14	8	12	NA	14	0.208333	42	2	4	0	0	0	0	2	0
B131	71	11	11	23	14	NA	12	1.05634	43	0	13	11	4	0	0	4	0
B132	89	11	16	27	18	NA	17	0.0224719	88	0	1	0	0	0	0	2	0
B133	64	9	NA	27	17	3	8	1.51562	31	1	11	15	2	3	1	6	0
B134	50	NA	22	NA	13	NA	15	1.6	23	0	10	11	4	1	1	6	0
B135	41	NA	13	NA	13	NA	15	1.65854	15	0	11	14	1	0	0	4	0
B136	65	10	13	14	18	NA	10	0.446154	56	0	1	6	1	1	0	5	0
B137	68	NA	22	2	31	2	11	1.72059	28	0	7	29	4	0	0	4	0
B138	56	10	18	NA	12	NA	16	1.5	25	1	14	13	1	0	2	6	0
B139	58	1	13	19	12	NA	13	1.65517	22	0	19	14	0	2	1	6	0
B140	82	10	17	27	12	NA	16	0.0487805	80	0	2	0	0	0	0	2	0
B141	29	NA	14	NA	14	NA	1	2.55172	8	0	4	12	0	0	5	6	0
B142	60	11	11	NA	24	NA	14	2.23333	23	0	1	23	4	7	2	6	0
B143	35	2	10	NA	11	NA	12	1.51429	15	0	10	7	3	0	0	4	0
B144	51	10	NA	NA	19	NA	22	3.07843	11	0	1	22	2	9	6	6	0
B146	110	12	17	20	28	NA	33	0.0909091	105	0	5	0	0	0	0	2	0
B147	68	NA	10	16	23	1	18	0.205882	63	0	3	1	0	1	0	5	0
B148	51	NA	11	13	13	NA	14	2.62745	15	1	12	9	1	0	13	6	0
B149	52	NA	10	13	11	NA	18	3.15385	6	4	7	18	4	2	11	6	0
B150	77	10	13	27	14	1	12	0.12987	71	3	2	1	0	0	0	3	0
B151	70	9	17	14	15	NA	15	0.171429	64	1	4	1	0	0	0	3	0
B152	67	10	10	12	18	NA	17	1.31343	40	1	6	10	6	3	1	6	0
B153	41	6	NA	NA	14	NA	21	0.195122	37	0	4	0	0	0	0	2	0
B154	69	11	10	19	16	NA	13	0.318841	60	0	5	4	0	0	0	3	0
B155	53	NA	11	14	16	NA	12	0.0943396	49	3	1	0	0	0	0	2	0
B156	92	11	10	18	38	NA	15	0.0217391	91	0	1	0	0	0	0	2	0
B157	110	10	16	15	36	3	30	0.172727	101	0	8	1	0	0	0	3	0
B158	72	8	10	20	19	NA	15	0.0972222	68	1	3	0	0	0	0	2	0
B159	94	11	18	20	20	NA	25	0.5	75	1	8	10	0	0	0	3	0
B160	83	11	19	NA	24	16	13	2.26506	24	0	14	34	4	0	7	6	0
B161	85	10	16	19	23	NA	17	0.105882	80	2	2	1	0	0	0	3	0
B162	78	10	13	20	21	NA	14	0.448718	63	2	8	4	0	1	0	5	0
B164	41	NA	12	5	13	1	10	0.146341	38	0	3	0	0	0	0	2	0
B165	72	7	17	16	21	NA	11	0.138889	67	0	5	0	0	0	0	2	0
B166	40	NA	11	12	14	NA	3	1.725	15	0	7	17	1	0	0	4	0
B168	56	10	12	14	7	1	12	0.178571	49	4	3	0	0	0	0	2	0
B169	53	11	12	NA	17	NA	13	1.86792	31	0	3	5	1	4	9	6	0
B170	74	1	15	22	24	2	10	0.0135135	73	1	0	0	0	0	0	1	0
B172	91	7	10	12	44	1	17	1.96703	40	1	9	25	2	7	7	6	0
B174	32	7	10	15	--	--	--	1.5625	10	3	10	9	0	0	0	3	0
B177	14	3	11	NA	--	--	--	1.78571	7	0	0	5	0	2	0	5	0
B178	42	5	14	23	--	--	--	0.047619	40	2	0	0	0	0	0	1	0
B179	36	13	23	NA	--	--	--	1.52778	20	0	5	6	1	1	3	6	0
B181	41	8	16	17	--	--	--	1.68293	15	1	10	14	0	0	1	6	0
B182	34	11	10	13	--	--	--	0.382353	28	0	5	1	0	0	0	3	0
B183	20	4	16	NA	--	--	--	1.7	8	0	2	10	0	0	0	3	0
B185	56	16	18	22	--	--	--	1.17857	34	0	12	6	0	0	4	6	0
B186	16	NA	16	NA	--	--	--	1.4375	8	0	1	7	0	0	0	3	0
B189	31	NA	18	13	--	--	--	1.45161	14	0	12	3	0	0	2	6	0
B190	23	10	13	NA	--	--	--	1.86957	10	0	0	11	0	2	0	5	0
B191	10	NA	10	NA	--	--	--	0	10	0	0	0	0	0	0	0	0
B192	20	14	6	NA	--	--	--	4.2	6	0	0	0	0	0	14	6	0
B193	34	6	15	13	--	--	--	0.176471	32	0	0	2	0	0	0	3	0
B194	21	10	11	NA	--	--	--	0	21	0	0	0	0	0	0	0	0
B196	24	10	14	NA	--	--	--	0	24	0	0	0	0	0	0	0	0
B201	15	2	13	NA	--	--	--	0	15	0	0	0	0	0	0	0	0
B203	36	9	17	10	--	--	--	0.0555556	35	0	1	0	0	0	0	2	0
B204	36	NA	14	22	--	--	--	0.416667	29	0	6	1	0	0	0	3	0
B206	44	4	17	23	--	--	--	1.90909	17	0	12	8	0	6	1	6	0
B208	39	1	2	36	--	--	--	0.102564	37	0	2	0	0	0	0	2	0
B209	34	NA	20	14	--	--	--	0.176471	31	0	3	0	0	0	0	2	0
B211	13	NA	13	NA	--	--	--	0	13	0	0	0	0	0	0	0	0
B212	15	3	12	NA	--	--	--	2.4	5	0	0	8	0	0	2	6	0
B214	43	6	13	24	--	--	--	0	43	0	0	0	0	0	0	0	0
B215	18	7	11	NA	--	--	--	1.83333	9	0	2	4	0	1	2	6	0
B217	57	10	13	34	--	--	--	0.0350877	56	0	1	0	0	0	0	2	0
B218	33	NA	15	18	--	--	--	0.121212	31	0	2	0	0	0	0	2	0
B219	23	10	11	2	--	--	--	0.565217	17	0	5	1	0	0	0	3	0
B221	31	10	9	12	--	--	--	0.129032	29	0	2	0	0	0	0	2	0
B224	55	10	21	24	--	--	--	0	55	0	0	0	0	0	0	0	0
B227	43	11	18	14	--	--	--	2.30233	17	0	9	2	3	9	3	6	0
B228	47	12	18	17	--	--	--	2.7234	19	0	3	8	2	0	15	6	0
B231	24	NA	10	14	--	--	--	0	24	0	0	0	0	0	0	0	0
B234	46	13	16	17	--	--	--	0	46	0	0	0	0	0	0	0	0
B236	38	12	12	14	--	--	--	1.05263	24	2	1	9	1	1	0	5	0
B238	34	10	10	14	--	--	--	0.117647	32	0	2	0	0	0	0	2	0
B239	29	5	14	10	--	--	--	0.344828	24	0	5	0	0	0	0	2	0
B240	34	10	13	11	--	--	--	0.0588235	33	0	1	0	0	0	0	2	0
B241	28	2	11	15	--	--	--	0	28	0	0	0	0	0	0	0	0
B243	39	12	7	20	--	--	--	3.41026	3	0	0	26	1	3	6	6	0
B244	44	3	20	21	--	--	--	0.295455	38	0	5	1	0	0	0	3	0
B245	65	12	18	35	--	--	--	0.569231	52	0	8	2	0	3	0	5	0
B246	18	5	13	NA	--	--	--	5.11111	0	0	0	5	0	1	12	6	3
B247	43	12	14	17	--	--	--	1.13953	25	0	10	4	3	1	0	5	0
B248	13	1	12	NA	--	--	--	0	13	0	0	0	0	0	0	0	0
B249	37	2	19	16	--	--	--	0.135135	36	0	0	0	0	1	0	5	0
B251	15	NA	8	7	--	--	--	0.4	12	1	1	1	0	0	0	3	0
B252	46	11	19	16	--	--	--	0.152174	43	0	2	1	0	0	0	3	0
B256	38	4	20	14	--	--	--	0.131579	34	3	1	0	0	0	0	2	0
B258	50	1	22	27	--	--	--	0.5	38	0	11	1	0	0	0	3	0
B259	34	10	14	10	--	--	--	1.29412	17	1	8	6	1	1	0	5	0
B262	32	12	NA	20	--	--	--	0	32	0	0	0	0	0	0	0	0
B263	17	1	16	NA	--	--	--	1.29412	10	0	3	2	0	2	0	5	0
B266	38	11	12	15	--	--	--	1.81579	16	1	8	5	4	3	1	6	0
B267	40	7	17	16	--	--	--	0.9	27	0	6	4	3	0	0	4	0
B268	32	NA	19	13	--	--	--	0.125	30	0	2	0	0	0	0	2	0
B272	25	2	13	10	--	--	--	0.2	22	1	2	0	0	0	0	2	0
B274	34	7	15	12	--	--	--	0	34	0	0	0	0	0	0	0	0
B275	14	NA	4	10	--	--	--	1.64286	5	0	7	1	0	0	1	6	0
B278	41	10	13	18	--	--	--	0	41	0	0	0	0	0	0	0	0
B280	16	NA	16	NA	--	--	--	3.0625	3	0	2	5	1	4	1	6	0
B281	33	2	19	12	--	--	--	0.212121	31	0	1	0	0	1	0	5	0
B282	29	3	14	12	--	--	--	0	29	0	0	0	0	0	0	0	0
B284	25	7	18	NA	--	--	--	2.04	12	0	3	3	1	4	2	6	0
B286	25	11	14	NA	--	--	--	4.28	1	0	1	7	1	10	5	6	0
B287	41	22	19	NA	--	--	--	5.95122	0	0	0	0	0	2	39	6	5
B288	27	12	15	NA	--	--	--	1.74074	12	0	7	2	4	1	1	6	0
B289	36	NA	25	11	--	--	--	0.777778	30	0	2	0	0	0	4	6	0
B290	40	13	10	17	--	--	--	2.975	9	0	13	3	0	6	9	6	0
B292	54	9	27	18	--	--	--	1.01852	37	0	9	2	0	5	1	6	0
B293	27	NA	16	11	--	--	--	0.333333	22	1	4	0	0	0	0	2	0
B294	31	7	12	12	--	--	--	1.35484	16	0	8	5	0	1	1	6	0
B296	31	4	13	14	--	--	--	0.677419	21	0	9	1	0	0	0	3	0
B297	32	10	22	NA	--	--	--	5.15625	3	0	0	2	1	1	25	6	0
B299	28	NA	17	11	--	--	--	0	28	0	0	0	0	0	0	0	0
B301	42	6	17	19	--	--	--	0	42	0	0	0	0	0	0	0	0
B303	23	8	15	NA	--	--	--	2.52174	8	0	2	6	2	2	3	6	0
B305	25	13	12	NA	--	--	--	2.32	12	0	2	3	0	3	5	6	0
B307	25	3	11	11	--	--	--	2.24	10	0	6	3	0	1	5	6	0
B310	37	12	9	16	--	--	--	0.162162	34	0	3	0	0	0	0	2	0
B313	38	7	16	15	--	--	--	1.78947	16	0	9	8	1	2	2	6	0
B316	50	10	12	28	--	--	--	0.84	29	0	21	0	0	0	0	2	0
B317	54	11	16	27	--	--	--	0.648148	43	0	2	7	1	0	1	6	0
B323	19	2	17	NA	--	--	--	0.105263	18	0	1	0	0	0	0	2	0
B324	46	15	13	18	--	--	--	1.23913	29	0	2	11	2	0	2	6	0
B325	28	NA	15	13	--	--	--	0.285714	25	0	1	2	0	0	0	3	0
B326	47	7	24	16	--	--	--	0	47	0	0	0	0	0	0	0	0
B327	40	11	12	17	--	--	--	0.05	39	0	1	0	0	0	0	2	0
B328	42	14	20	8	--	--	--	0.357143	39	0	0	1	0	0	2	6	0
B330	31	9	12	10	--	--	--	2.74194	5	0	7	10	6	1	2	6	0
B331	11	NA	11	NA	--	--	--	0	11	0	0	0	0	0	0	0	0
B333	50	15	20	15	--	--	--	2.72	17	0	3	13	4	3	10	6	0
B335	40	14	12	14	--	--	--	0.05	39	0	1	0	0	0	0	2	0
B336	32	2	15	15	--	--	--	1.15625	20	1	1	7	2	1	0	5	0
B340	27	11	16	NA	--	--	--	4.55556	3	0	0	5	1	4	14	6	0
B343	54	11	24	19	--	--	--	2.92593	13	0	3	21	4	5	8	6	0
Idared R1*	21	--	--	--	11	4	6	2.52381	3	0	5	11	1	0	1	6	0
Idared R2	32	--	--	--	11	14	7	3.21875	2	0	7	12	4	5	2	6	0
Idared R3	23	--	--	--	11	2	10	3.08696	0	0	4	17	0	0	2	6	2
Idared R4	39	--	--	--	13	19	7	2.79487	4	0	7	22	2	3	1	6	0
Idared R5	29	--	--	--	13	3	13	2.34483	6	0	5	16	0	2	0	5	0
Idared R6	20	--	--	--	10	NA	10	2.1	5	0	7	5	2	1	0	5	0
Idared R7	28	--	--	--	10	12	6	2.85714	1	0	8	15	1	3	0	5	0
Idared R8	28	--	--	--	10	5	13	2.03571	10	1	5	7	2	1	2	6	0
Idared R9	37	--	--	--	12	8	17	2.89189	5	0	3	22	1	5	1	6	0
Idared R10	24	--	--	--	11	2	11	3	1	0	10	5	4	3	1	6	0
M. ×robusta R1	58	3	20	35	NA	NA	NA	0	58	0	0	0	0	0	0	0	0
M. ×robusta R2	19	--	--	--	NA	7	12	0.263158	17	0	1	1	0	0	0	3	0
M. ×robusta R3	21	--	--	--	NA	6	15	0	21	0	0	0	0	0	0	0	0
M. ×robusta R4	33	--	--	--	10	11	12	0.151515	29	3	1	0	0	0	0	2	0
M. ×robusta R5	35	--	--	--	18	NA	17	0.4	28	0	7	0	0	0	0	2	0
M. ×robusta R6	20	--	--	--	NA	7	13	0.2	17	2	1	0	0	0	0	2	0
M. ×robusta R7	23	--	--	--	5	8	10	0.0869565	21	2	0	0	0	0	0	1	0
M. ×robusta R8	45	--	--	--	20	13	12	0.0444444	44	0	1	0	0	0	0	2	0
M. ×robusta R9	29	--	--	--	5	12	12	0	29	0	0	0	0	0	0	0	0
M. ×robusta R10	14	--	--	--	NA	5	9	0	14	0	0	0	0	0	0	0	0
B?**	21	NA	9	12	NA	NA	NA	0.0952381	20	0	1	0	0	0	0	2	0
* replicate number
** tree number lost
Rootstock sample tested positive for Erwinia amylovora by PCR
NA: no flowers
--: genotype not planted
